# Supplementary material for: Analysis of the Effect of the Surface Inclination Angle on the Roughness of Polymeric Parts Obtained with Fused Filament Fabrication Technology
Source: Polymers (Basel). 2023 Jan 23;15(3):585. doi: 10.3390/polym15030585 (PMC9919160; doi:10.3390/polym15030585)
Supplement: Supplementary file 1 [file polymers-15-00585-s001.zip]

Archive with 1 entries (1 files):
- polymers-2132040-supplementary.pdf
